# Supplementary material for: Dataset of DNA methylation profiles of 189 pediatric central nervous system, soft tissue, and bone tumors
Source: Data Brief. 2024 Jun 7;55:110590. doi: 10.1016/j.dib.2024.110590 (PMC11226799; doi:10.1016/j.dib.2024.110590)
Supplement: Supplementary file 1 [file mmc1.xlsx]

## Sheet: Description
Dataset of DNA methylation profiles of 189 pediatric central nervous system, soft tissue, and bone tumors
Supplementary Tables 1-3
Supplementary Table 1	Agilent CNS cohort
Supplementary Table 2	Agilent Sarcoma cohort
Supplementary Table 3	Illumina cohort
Column Name	Description
ID	Sample ID matching the sequencing reads filename
Diagnosis	Sample diagnosis
Age at the respective biopsy	Age at the respective biopsy
Sex	Sex
Disease stage	Differentiation between primary and relapsed/refractory samples
Index (sequential samples only)	Selected samples were collected from one patient during different stages of the disease. The matching index number in the respective datasets indicates that the samples were collected from the same patient.

## Sheet: Supplementary Table 1
SMAZAT	ID	Diagnosis	Age at the respective biopsy	Sex	Disease stage	Index (sequential samples only)
LD0753_2017	ASTRBL1	Astroblastoma, MN1-altered	10	F	Primary tumor	1
ZP9757_2019	ASTRBL2	Astroblastoma, MN1-altered	21	F	Relapsed/refractory tumor	2
LD0753_2021	ASTRBL3	Astroblastoma, MN1-altered	14	F	Relapsed/refractory tumor	1
ZP9757_2022	ASTRBL4	Astroblastoma, MN1-altered	24	F	Relapsed/refractory tumor	2
RG1990	ASTRCIDH1	Astrocytoma, IDH-mutant	29	F	Relapsed/refractory tumor
MS1053	ASTRCIDH2	Astrocytoma, IDH-mutant	12	F	Primary tumor
VK2159	ATRT0	Atypical teratoid/rhabdoid tumour	0	F	Primary tumor
JH1710	ATRT1	Atypical teratoid/rhabdoid tumour	2	M	Primary tumor
KB1762	ATRT2	Atypical teratoid/rhabdoid tumour	2	F	Primary tumor
JD2011	ATRT3	Atypical teratoid/rhabdoid tumour	0	M	Primary tumor
JS1909	ATRT4	Atypical teratoid/rhabdoid tumour	1	M	Relapsed/refractory tumor
VM2103	ATRT5	Atypical teratoid/rhabdoid tumour	1	M	Primary tumor
BJ1703	CNST1	Pilocytic astrocytoma	19	M	Primary tumor
VV0755	CRAN1	Craniopharyngioma	7	F	Primary tumor
TB2014	DMG1	Diffuse midline glioma, H3 K27-altered	5	M	Primary tumor
MR0108	DMG10	Diffuse midline glioma, H3 K27-altered	9	M	Primary tumor
GY2009	DMG2	Diffuse midline glioma, H3 K27-altered	11	M	Primary tumor
DI2008	DMG3	Diffuse midline glioma, H3 K27-altered	8	M	Primary tumor
AC0361	DMG4	Diffuse midline glioma, H3 K27-altered	15	F	Primary tumor
AB0204	DMG5	Diffuse midline glioma, H3 K27-altered	17	M	Relapsed/refractory tumor
KM1755	DMG6	Diffuse midline glioma, H3 K27-altered	3	F	Primary tumor
RO1986	DMG7	Diffuse midline glioma, H3 K27-altered	32	F	NA
RN0309	DMG8	Diffuse midline glioma, H3 K27-altered	18	M	Primary tumor
MN0808	DMG9	Diffuse midline glioma, H3 K27-altered	13	M	Relapsed/refractory tumor
KD1055	DNEUT1	Dysembryoplastic neuroepithelial tumor	6	F	Primary tumor
MR0607_2018	DPHGG1	Diffuse pediatric-type high-grade glioma, H3-wildtype and IDH-wildtype	11	M	Primary tumor	3
MB0705	DPHGG2	Diffuse pediatric-type high-grade glioma, H3-wildtype and IDH-wildtype	15	M	Primary tumor
MR0607_2022	DPHGG3	Diffuse pediatric-type high-grade glioma, H3-wildtype and IDH-wildtype	15	M	Relapsed/refractory tumor	3
PZ0908	DPHGG4	Diffuse pediatric-type high-grade glioma, H3-wildtype and IDH-wildtype	12	M	Primary tumor
KV2151	EMTR1	Embryonal tumour with multilayered rosettes	1	F	Primary tumor
AD0751_2018	EPNZFTA1	Supratentorial ependymoma, ZFTA fusion positive	11	F	Relapsed/refractory tumor	4
AD0751_2016	EPNZFTA2	Supratentorial ependymoma, ZFTA fusion positive	9	F	Primary tumor	4
ES1903	EPNZFTA3	Supratentorial ependymoma, ZFTA fusion positive	2	M	Primary tumor
VK2056	EPNZFTA4	Supratentorial ependymoma, ZFTA fusion positive	1	F	Primary tumor
MC2005	EPNZFTA5	Supratentorial ependymoma, ZFTA fusion positive	13	M	NA
JP1002	MBL1	Medulloblastoma, non-WNT/non-SHH	9	M	Relapsed/refractory tumor
OS1507	MBL10	Medulloblastoma, non-WNT/non-SHH	2	M	Relapsed/refractory tumor
RR1205	MBL11	Medulloblastoma, non-WNT/non-SHH	6	M	Primary tumor
JH1006	MBL12	Medulloblastoma, non-WNT/non-SHH	4	M	Primary tumor
OH0705	MBL13	Medulloblastoma, non-WNT/non-SHH	9	M	Primary tumor
TS0705	MBL14	Medulloblastoma, non-WNT/non-SHH	8	M	Primary tumor
DJ0154	MBL15	Medulloblastoma, non-WNT/non-SHH	18	F	Primary tumor
MP1262	MBL16	Medulloblastoma, non-WNT/non-SHH	8	F	Primary tumor
RT1207	MBL17	Medulloblastoma, non-WNT/non-SHH	8	M	Relapsed/refractory tumor
JG1109	MBL18	Medulloblastoma, non-WNT/non-SHH	7	M	Primary tumor
AM1651	MBL19	Medulloblastoma, non-WNT/non-SHH	5	F	Primary tumor
AK0707	MBL2	Medulloblastoma, non-WNT/non-SHH	13	M	Primary tumor
PH1360	MBL20	Medulloblastoma, non-WNT/non-SHH	8	F	Primary tumor
NK1756	MBL21	Medulloblastoma, non-WNT/non-SHH	4	F	Primary tumor
BR1604	MBL22	Medulloblastoma, non-WNT/non-SHH	6	M	Primary tumor
MC1852	MBL23	Medulloblastoma, non-WNT/non-SHH	3	F	Primary tumor
PV0708	MBL3	Medulloblastoma, non-WNT/non-SHH	13	M	Primary tumor
BM0356	MBL4	Medulloblastoma, non-WNT/non-SHH	9	F	Primary tumor
NB1005	MBL5	Medulloblastoma, non-WNT/non-SHH	6	M	Primary tumor
TC1011	MBL6	Medulloblastoma, non-WNT/non-SHH	8	M	Primary tumor
DA0908	MBL7	Medulloblastoma, non-WNT/non-SHH	9	M	Primary tumor
DV1012	MBL8	Medulloblastoma, non-WNT/non-SHH	8	M	Primary tumor
JL1301	MBL9	Medulloblastoma, non-WNT/non-SHH	4	M	Primary tumor
KV9357	MBLSHH1	Medulloblastoma, SHH-activated	24	F	Primary tumor
SH1557	MBLSHH2	Medulloblastoma, SHH-activated	2	F	Primary tumor
SJB1657	MBLSHH3	Medulloblastoma, SHH-activated	0	F	Primary tumor
ND0154	MBLSHH4	Medulloblastoma, SHH-activated	18	F	Primary tumor
JC0460	MBLWNT1	Medulloblastoma, WNT-activated	11	F	Primary tumor
BB1062	MBLWNT2	Medulloblastoma, WNT-activated	6	F	Primary tumor
KP0956	MBLWNT3	Medulloblastoma, WNT-activated	10	F	Primary tumor
TP1406	MBLWNT4	Medulloblastoma, WNT-activated	7	M	Primary tumor
JK1105	MBLWNT5	Medulloblastoma, WNT-activated	11	M	Primary tumor
JN0952	MNNG1	Meningioma	12	F	Primary tumor
FD0703	NEUT1	Neuroepithelial tumour with PATZ1 fusion	15	M	Primary tumor
BVD0560	PASTR1	Pilocytic astrocytoma	11	F	Relapsed/refractory tumor
EH1653	PASTR2	Pilocytic astrocytoma	3	F	Relapsed/refractory tumor
VJ1111	PASTR3	Pilocytic astrocytoma	4	M	Primary tumor
MA0852	PASTR4	Pilocytic astrocytoma	10	F	Primary tumor
TT0454	PASTR5	Pilocytic astrocytoma	13	F	Relapsed/refractory tumor
OP1307	PASTR6	Pilocytic astrocytoma	4	M	Primary tumor
HE2009	PASTR7	Pilocytic astrocytoma	1	M	Primary tumor
OS1209	PASTR8	Pilocytic astrocytoma	5	M	Relapsed/refractory tumor
LJ0857	PASTR9	Pilocytic astrocytoma	13	F	Primary tumor
AV1655	PFA1	Posterior fossa group A ependymoma	3	F	Primary tumor
KU2008	PFA10	Posterior fossa group A ependymoma	NA	M	NA
LS2010	PFA11	Posterior fossa group A ependymoma	NA	F	NA
JN1551_2021	PFA12	Posterior fossa group A ependymoma	6	F	Relapsed/refractory tumor	5
CA1858	PFA13	Posterior fossa group A ependymoma	3	F	Primary tumor
LB1462	PFA14	Posterior fossa group A ependymoma	3	F	Primary tumor
RK9905_2020	PFA15	Posterior fossa group A ependymoma	21	M	Relapsed/refractory tumor	6
RK9905_2022	PFA16	Posterior fossa group A ependymoma	22	M	Relapsed/refractory tumor	6
RK9905_2017	PFA2	Posterior fossa group A ependymoma	17	M	Relapsed/refractory tumor	6
TP1261	PFA3	Posterior fossa group A ependymoma	7	F	Relapsed/refractory tumor
ES0709	PFA4	Posterior fossa group A ependymoma	12	M	Primary tumor
MS0503	PFA5	Posterior fossa group A ependymoma	15	M	Relapsed/refractory tumor
RK9905_2019	PFA6	Posterior fossa group A ependymoma	20	M	Relapsed/refractory tumor	6
DL1405	PFA7	Posterior fossa group A ependymoma	2	M	Relapsed/refractory tumor
JN1551_2019	PFA8	Posterior fossa group A ependymoma	4	F	Primary tumor	5
KV1758	PFA9	Posterior fossa group A ependymoma	2	F	Relapsed/refractory tumor
KD0153	PFB1	Posterior fossa group B ependymoma	18	F	Primary tumor
JM0751	PFB2	Posterior fossa group B ependymoma	15	F	Primary tumor
LP1057	XASTR1	Pleomorphic xanthoastrocytoma	6	F	Relapsed/refractory tumor

## Sheet: Supplementary Table 2
SMAZAT	ID	Diagnosis	Age at the respective biopsy	Sex	Disease stage	Index (sequential samples only)
AJ0255	ALRHS1	Alveolar rhabdomyosarcoma	16	F	Primary tumor
AK0801	ALRHS2	Alveolar rhabdomyosarcoma	12	M	Primary tumor
AK1553	ALRHS3	Alveolar rhabdomyosarcoma	6	F	Primary tumor
SK0402	ALRHS4	Alveolar rhabdomyosarcoma	15	M	Primary tumor
ST0456	ALRHS5	Alveolar rhabdomyosarcoma	15	F	Relapsed/refractory tumor
VS0708	ALRHS6	Alveolar rhabdomyosarcoma	13	M	Relapsed/refractory tumor
AM1757	EMRHS5	Alveolar rhabdomyosarcoma	0	F	Primary tumor
OV0506	ALSPS1	Alveolar soft part sarcoma	12	M	Relapsed/refractory tumor
DN9112	ALSPS2	Alveolar soft part sarcoma	25	M	Primary tumor
AB0712	CCSARC1	Clear cell sarcoma of soft tissue	13	M	Primary tumor
NS0655	CHBL1	Chondroblastoma	14	F	Relapsed/refractory tumor
JC1111	CICS1	CIC-rearranged sarcoma	9	M	Primary tumor
MK0905	CICS2	CIC-rearranged sarcoma	12	M	Primary tumor
SM0312	CICS3	CIC-rearranged sarcoma	18	M	Primary tumor
AM9905	EMRHS1	Embryonal rhabdomyosarcoma	18	M	Primary tumor
JU1812	EMRHS2	Embryonal rhabdomyosarcoma	2	M	Primary tumor
KM0355	EMRHS3	Embryonal rhabdomyosarcoma	15	F	Relapsed/refractory tumor
NS1451	EMRHS4	Embryonal rhabdomyosarcoma	6	F	Relapsed/refractory tumor
AM0162	EWS1	Ewing sarcoma	15	F	Relapsed/refractory tumor
OB9604	EWS10	Ewing sarcoma	22	M	Relapsed/refractory tumor
PJ0509	EWS11	Ewing sarcoma	14	M	Relapsed/refractory tumor
SK0155	EWS12	Ewing sarcoma	17	F	Relapsed/refractory tumor
AS9906	EWS2	Ewing sarcoma	18	M	Primary tumor
ES2054	EWS3	Ewing sarcoma	1	F	Primary tumor
JD0607	EWS4	Ewing sarcoma	15	M	Relapsed/refractory tumor
JK1606	EWS5	Ewing sarcoma	4	M	Primary tumor
JV9956	EWS6	Ewing sarcoma	20	F	Relapsed/refractory tumor
KK0259	EWS7	Ewing sarcoma	19	F	Primary tumor
LK1452	EWS8	Ewing sarcoma	7	F	Relapsed/refractory tumor
NK0553	EWS9	Ewing sarcoma	15	F	Relapsed/refractory tumor
AH0211	OSTSARC1	Osteosarcoma	17	M	Relapsed/refractory tumor
AH1560	OSTSARC2	Osteosarcoma	4	F	Primary tumor
AS9652	OSTSARC3	Osteosarcoma	22	F	Relapsed/refractory tumor
CK1151	OSTSARC4	Osteosarcoma	9	F	Primary tumor
GS0557	OSTSARC5	Osteosarcoma	10	F	Relapsed/refractory tumor
LK0462	OSTSARC6	Osteosarcoma	14	F	Primary tumor
MS9312	OSTSARC7	Osteosarcoma	24	M	Relapsed/refractory tumor
OS1311	OSTSARC8	Osteosarcoma	6	M	Relapsed/refractory tumor
VD0202	OSTSARC9	Osteosarcoma	18	M	Relapsed/refractory tumor
VM1812	SARC1	Infantile fibrosarcoma	0	M	Primary tumor
LS1157	SARC2	Inflammatory myofibroblastic tumor	8	F	Primary tumor
JN1508	SARC3	Langerhans cell histiocytosis	3	M	Relapsed/refractory tumor
NZ2057	SARC4	Langerhans cell histiocytosis	0	F	Primary tumor
RP0510	SARC5	Malignant peripheral nerve sheath tumor	11	M	Relapsed/refractory tumor
JS0203	SARC6	Melanocytic schwannoma	19	M	Primary tumor
OP1707	SARC7	Rhabdomyosarcoma, not otherwise specified	4	M	Primary tumor
KS0257	SARC8	Undifferentiated high-grade soft tissue sarcoma	19	F	Relapsed/refractory tumor
SN0360	SARC9	Undifferentiated sarcoma	17	F	Relapsed/refractory tumor
DB0005	SYNSARC1	Synovial sarcoma	17	M	Relapsed/refractory tumor
DK0806	SYNSARC2	Synovial sarcoma	10	M	Relapsed/refractory tumor
OH9610	SYNSARC3	Synovial sarcoma	22	M	Relapsed/refractory tumor
ŠF0762	BCORSARC1	BCOR-rearranged sarcoma	14	F	Primary tumor

## Sheet: Supplementary Table 3
SMAZAT	ID	Diagnosis	Age at the respective biopsy	Sex	Disease stage	Index (sequential samples only)
LD0753	ILL_ASTRBL1	Astroblastoma, MN1-altered	10	F	Primary tumor
ZP9757	ILL_ASTRBL2	Astroblastoma, MN1-altered	21	F	Relapsed/refractory tumor
VV0755	ILL_CRAN1	Craniopharyngioma	7	F	Primary tumor
MR0108	ILL_DMG10	Diffuse midline glioma, H3 K27-altered	9	M	Primary tumor
DI2008	ILL_DMG3	Diffuse midline glioma, H3 K27-altered	8	M	Primary tumor
AC0361	ILL_DMG4	Diffuse midline glioma, H3 K27-altered	15	F	Primary tumor
AB0204	ILL_DMG5	Diffuse midline glioma, H3 K27-altered	17	M	Relapsed/refractory tumor
MM2008	ILL_DMG6	Diffuse midline glioma, H3 K27-altered	10	M	Primary tumor
KD1055	ILL_DNEUT1	Dysembryoplastic neuroepithelial tumour	6	F	Primary tumor
DB9905 (biopsie 2017)	ILL_DPHGGX	Diffuse pediatric-type high-grade glioma, H3 and IDH wildtype	17	M	Relapsed/refractory tumor	7
DB9905 (biopsie 2019)	ILL_DPHGGX2	Diffuse pediatric-type high-grade glioma, H3 and IDH wildtype	20	M	Relapsed/refractory tumor	7
AD0751 (biopsie 2016)	ILL_EPNZFTA1	Supratentorial ependymoma, ZFTA fusion-positive	9	F	Primary tumor	8
AD0751 (biopsie 2018)	ILL_EPNZFTA2	Supratentorial ependymoma, ZFTA fusion-positive	11	F	Relapsed/refractory tumor	8
JV9956	ILL_EWS6	Ewing sarcoma	20	F	Relapsed/refractory tumor
LL9203	ILL_GLBMX	Astrocytoma, IDH mutant	26	M	Relapsed/refractory tumor
JP1002	ILL_MBL1	Medulloblastoma, non-WNT/non-SHH	9	M	Relapsed/refractory tumor
OS1507	ILL_MBL10	Medulloblastoma, non-WNT/non-SHH	2	M	Relapsed/refractory tumor
RR1205	ILL_MBL11	Medulloblastoma, non-WNT/non-SHH	6	M	Primary tumor
BM0356	ILL_MBL4	Medulloblastoma, non-WNT/non-SHH	9	F	Primary tumor
NB1005	ILL_MBL5	Medulloblastoma, non-WNT/non-SHH	6	M	Primary tumor
TC1011	ILL_MBL6	Medulloblastoma, non-WNT/non-SHH	8	M	Primary tumor
DA0908	ILL_MBL7	Medulloblastoma, non-WNT/non-SHH	9	M	Primary tumor
DV1012	ILL_MBL8	Medulloblastoma, non-WNT/non-SHH	8	M	Primary tumor
JL1301	ILL_MBL9	Medulloblastoma, non-WNT/non-SHH	4	M	Primary tumor
SH1557	ILL_MBLSHH2	Medulloblastoma, SHH-activated	2	F	Primary tumor
SB1657	ILL_MBLSHH3	Medulloblastoma, SHH-activated	0	F	Primary tumor
ND0154	ILL_MBLSHH4	Medulloblastoma, SHH-activated	18	F	Primary tumor
KV9357	ILL_MBLSHH5	Medulloblastoma, SHH-activated	24	F	Primary tumor
MB1200	ILL_MBLSHH6	Medulloblastoma, SHH-activated	4	M	NA
JC0460	ILL_MBLWNT1	Medulloblastoma, WNT-activated	11	F	Primary tumor
BVD0560	ILL_PASTR1	Pilocytic astrocytoma	11	F	Relapsed/refractory tumor
AV1655	ILL_PFA1	Posterior fossa group A ependymoma	3	F	Primary tumor
LB1462	ILL_PFA14	Posterior fossa group A ependymoma	3	F	Primary tumor
RK9905_2017	ILL_PFA2	Posterior fossa group A ependymoma	17	M	Relapsed/refractory tumor	9
RK9905_2019	ILL_PFA15	Posterior fossa group A ependymoma	20	M	Relapsed/refractory tumor	9
DL1405	ILL_PFA7	Posterior fossa group A ependymoma	2	M	Relapsed/refractory tumor
JN1551	ILL_PFA8	Posterior fossa group A ependymoma	4	F	Primary tumor
KV1758_2018	ILL_PFA9	Posterior fossa group A ependymoma	1	F	Primary tumor	10
KV1758_2020	ILL_PFA10	Posterior fossa group A ependymoma	2	F	Relapsed/refractory tumor	10
LP1057	ILL_XASTR1	Pleomorphic xanthoastrocytoma	6	F	Relapsed/refractory tumor
